# Supplementary material for: A comparative study on recombination activity in cattle
Source: Genet Sel Evol. 2026 Apr 6;58:24. doi: 10.1186/s12711-026-01041-0 (PMC13067647; doi:10.1186/s12711-026-01041-0)
Supplement: Supplementary file 2 — Supplementary material 2. XLSX file containing a list of known genes related to recombination activity [file 12711_2026_1041_MOESM2_ESM.xlsx]

## Sheet: References
Crossover Related Genes	Publication	Title of Publication	Link
REC8, RNF212, PRDM9	Sandor et al. 2012	Genetic variants in REC8, RNF212, and PRDM9 influence male recombination in cattle.	https://doi.org/10.1371/JOURNAL.PGEN.1002854
RNF212, CPLX1, GAK, PCGF3, REC8, RNF212B	Johnston et al. 2016	Conserved Genetic Architecture Underlying Individual Recombination Rate Variation in a Wild Population of Soay Sheep (Ovis aries)	https://doi.org/10.1534/genetics.115.185553
HFM1, MLH3, MSH4, MSH5, RNF212, RNF212B	Kadri et al. 2016	Coding and noncoding variants in HFM1, MLH3, MSH4, MSH5, RNF212, and RNF212B affect recombination rate in cattle	https://doi.org/10.1101/gr.204214.116
RNF212, SYCP2, PRDM7, MEI1, MSH4	Brekke et al. 2022	Recombination rates in pigs differ between breeds, sexes and individuals, and are associated with the RNF212, SYCP2, PRDM7, MEI1 and MSH4 loci	https://doi.org/10.1186/s12711-022-00723-9
SYCP1	de Vries et al. 2005	Mouse Sycp1 functions in synaptonemal complex assembly, meiotic recombination, and XY body formation	https://doi.org/10.1101/gad.329705
PRDM9, CPLX1, NEK9, REC114, MSH4, SMC3, CEP55	Ma et al. 2015	Cattle Sex-Specific Recombination Maps and Genetic Control from a Large Pedigree Analysis	https://doi.org/10.1371/journal.pgen.1005387
RAD51, DMC1	Shinohara et al. 1992	Homologous recombination in DNA repair and DNA damage toleranceRad51 protein involved in repair and recombination in S. cerevisiae is a RecA-like protein	https://doi.org/10.1016/0092-8674(92)90447-K
MLH1, MLH3, PMS1, PMS2	Chen et al. 2005	Contributions by MutL Homologues Mlh3 and Pms2 to DNA Mismatch Repair and Tumor Suppression in the Mouse	https://doi.org/10.1158/0008-5472.CAN-05-0742
PMS1, PMS2	Palmer et al. 2023	Identification PMS1 and PMS2 as potential meiotic substrates of CDK2 activity	https://doi.org/10.1371/journal.pone.0283590
HOP2	Petukhova et al. 2003	The Hop2 protein has a direct role in promoting interhomolog interactions during mouse meiosis	https://doi.org/10.1016/S1534-5807(03)00369-1
HOP2-MND1	Bugreev et al. 2014	HOP2-MND1 modulates RAD51 binding to nucleotides and DNA	https://doi.org/10.1038/ncomms5198
ZIP4	Pyatnitskaya et al. 2021	The Zip4 protein directly couples meiotic crossover formation to synaptonemal complex assembly	https://doi.org/10.1101/gad.348973.121
SPO11	Keeney et al. 1997	Meiosis-specific DNA double-strand breaks are catalyzed by Spo11, a member of a widely conserved protein family	https://doi.org/10.1016/S0092-8674(00)81876-0
