# Supplementary material for: A comparative study on recombination activity in cattle
Source: Genet Sel Evol. 2026 Apr 6;58:24. doi: 10.1186/s12711-026-01041-0 (PMC13067647; doi:10.1186/s12711-026-01041-0)
Supplement: Supplementary file 3 — Supplementary material 3. XLSX file containing results of linear model analysis of recombination traits: autosomal crossover count (nco) and intra-chromosomal allelic shuffling (shuff); size -- effect size m according to model (1), frq -- minor allele frequency, var.exp -- variance explained by SNP determined as 2frq(1-frq)m2 [file 12711_2026_1041_MOESM3_ESM.xlsx]

## Sheet: ANOVA crossover count
Level_of_effect	sex_recode	estimate	SE	t.ratio	p.value
(Intercept)		22.7286	0.355761	63.8873	0
sex_recodeSire		2.60248	0.383982	6.77761	1.23882e-11
BreedBraunvieh		-0.852977	0.370552	-2.30191	0.0213456
BreedBrownSwiss		-1.34428	0.359117	-3.7433	0.000181877
BreedHolstein_CH		-1.13435	0.358168	-3.1671	0.00154086
BreedLimousin		-0.739547	0.452802	-1.63327	0.102421
BreedSimmental		-0.277152	0.371077	-0.746883	0.455138
sex_recodeSire:BreedBraunvieh		0.536369	0.403429	1.32953	0.183682
sex_recodeSire:BreedBrownSwiss		2.06548	0.388254	5.31992	1.04377e-07
sex_recodeSire:BreedHolstein_CH		0.382572	0.387445	0.987424	0.323441
sex_recodeSire:BreedLimousin		0.900649	0.486451	1.85147	0.0641093
sex_recodeSire:BreedSimmental		0.886131	0.403651	2.19529	0.0281488
Difference of least-squares means per breed
Angus	Dam - Sire	-2.60248	0.383982	-6.77761	1.23882e-11
Braunvieh	Dam - Sire	-3.13885	0.123745	-25.3655	8.04681e-141
BrownSwiss	Dam - Sire	-4.66796	0.0574404	-81.2662	0
Holstein_CH	Dam - Sire	-2.98505	0.0516852	-57.7544	0
Limousin	Dam - Sire	-3.50313	0.298651	-11.7298	1.0111e-31
Simmental	Dam - Sire	-3.48861	0.124469	-28.028	3.46098e-171
Difference of least-squares means per sex
Angus - Braunvieh	Dam	0.852977	0.370552	2.30191	0.193124
Angus - BrownSwiss	Dam	1.34428	0.359117	3.7433	0.00250285
Angus - Holstein_CH	Dam	1.13435	0.358168	3.1671	0.0192115
Angus - Limousin	Dam	0.739547	0.452802	1.63327	0.576336
Angus - Simmental	Dam	0.277152	0.371077	0.746883	0.975985
Braunvieh - BrownSwiss	Dam	0.491304	0.114636	4.28576	0.000263115
Braunvieh - Holstein_CH	Dam	0.281377	0.11163	2.52062	0.118033
Braunvieh - Limousin	Dam	-0.11343	0.298674	-0.379779	0.998979
Braunvieh - Simmental	Dam	-0.575825	0.147902	-3.89328	0.00138559
BrownSwiss - Holstein_CH	Dam	-0.209927	0.064164	-3.27172	0.01365
BrownSwiss - Limousin	Dam	-0.604734	0.284362	-2.12663	0.273388
BrownSwiss - Simmental	Dam	-1.06713	0.116322	-9.17391	7.04992e-14
Holstein_CH - Limousin	Dam	-0.394807	0.283164	-1.39427	0.730588
Holstein_CH - Simmental	Dam	-0.857202	0.113361	-7.56173	6.33604e-13
Limousin - Simmental	Dam	-0.462395	0.299325	-1.54479	0.635095
Angus - Braunvieh	Sire	0.316608	0.159517	1.98479	0.350994
Angus - BrownSwiss	Sire	-0.7212	0.147569	-4.88721	1.51331e-05
Angus - Holstein_CH	Sire	0.751781	0.147746	5.08835	5.36658e-06
Angus - Limousin	Sire	-0.161103	0.177778	-0.906202	0.945067
Angus - Simmental	Sire	-0.608979	0.158858	-3.83347	0.0017592
Braunvieh - BrownSwiss	Sire	-1.03781	0.0739636	-14.0313	0
Braunvieh - Holstein_CH	Sire	0.435173	0.0743155	5.85575	7.10773e-08
Braunvieh - Limousin	Sire	-0.477711	0.123689	-3.86219	0.00156941
Braunvieh - Simmental	Sire	-0.925587	0.0944989	-9.79469	6.23945e-14
BrownSwiss - Holstein_CH	Sire	1.47298	0.043055	34.2116	0
BrownSwiss - Limousin	Sire	0.560097	0.107842	5.19368	3.0686e-06
BrownSwiss - Simmental	Sire	0.112221	0.0725326	1.54718	0.633528
Holstein_CH - Limousin	Sire	-0.912884	0.108084	-8.44608	5.88418e-14
Holstein_CH - Simmental	Sire	-1.36076	0.0728914	-18.6683	0
Limousin - Simmental	Sire	-0.447876	0.122839	-3.64605	0.0036243

## Sheet: ANOVA allelic shuffling
Level_of_effect	sex_recode	estimate	SE	t.ratio	p.value
(Intercept)		-0.0515959	0.0691884	-0.74573	0.455835
sex_recodeSire		0.053989	0.0746767	0.722969	0.469703
BreedBraunvieh		0.0380693	0.072065	0.528264	0.597319
BreedBrownSwiss		0.0531965	0.069841	0.76168	0.446255
BreedHolstein_CH		0.0623072	0.0696565	0.894492	0.371064
BreedLimousin		-0.0119622	0.0880608	-0.13584	0.891948
BreedSimmental		0.114757	0.0721671	1.59016	0.111808
sex_recodeSire:BreedBraunvieh		0.00816568	0.0784588	0.104076	0.91711
sex_recodeSire:BreedBrownSwiss		0.179209	0.0755076	2.37339	0.0176302
sex_recodeSire:BreedHolstein_CH		0.00973028	0.0753502	0.129134	0.897252
sex_recodeSire:BreedLimousin		0.10313	0.0946049	1.09011	0.27567
sex_recodeSire:BreedSimmental		0.0275737	0.0785021	0.351248	0.725404
Difference of least-squares means per breed
Angus	Dam - Sire	-0.053989	0.0746767	-0.722969	0.469703
Braunvieh	Dam - Sire	-0.0621546	0.0240658	-2.58269	0.0098068
BrownSwiss	Dam - Sire	-0.233198	0.011171	-20.8753	2.95687e-96
Holstein_CH	Dam - Sire	-0.0637192	0.0100517	-6.33913	2.33549e-10
Limousin	Dam - Sire	-0.157119	0.0580816	-2.70514	0.00683044
Simmental	Dam - Sire	-0.0815626	0.0242066	-3.36943	0.000753947
Difference of least-squares means per sex
Angus - Braunvieh	Dam	-0.0380693	0.072065	-0.528264	0.995059
Angus - BrownSwiss	Dam	-0.0531965	0.069841	-0.76168	0.973824
Angus - Holstein_CH	Dam	-0.0623072	0.0696565	-0.894492	0.947953
Angus - Limousin	Dam	0.0119622	0.0880608	0.13584	0.999994
Angus - Simmental	Dam	-0.114757	0.0721671	-1.59016	0.605091
Braunvieh - BrownSwiss	Dam	-0.0151271	0.0222945	-0.678515	0.984344
Braunvieh - Holstein_CH	Dam	-0.0242379	0.0217098	-1.11645	0.874789
Braunvieh - Limousin	Dam	0.0500315	0.058086	0.861335	0.955571
Braunvieh - Simmental	Dam	-0.0766876	0.028764	-2.66609	0.0821388
BrownSwiss - Holstein_CH	Dam	-0.00911077	0.0124786	-0.730111	0.978277
BrownSwiss - Limousin	Dam	0.0651587	0.0553027	1.17822	0.847421
BrownSwiss - Simmental	Dam	-0.0615605	0.0226223	-2.72123	0.0710835
Holstein_CH - Limousin	Dam	0.0742694	0.0550696	1.34865	0.757646
Holstein_CH - Simmental	Dam	-0.0524497	0.0220464	-2.37906	0.163527
Limousin - Simmental	Dam	-0.126719	0.0582127	-2.17683	0.248563
Angus - Braunvieh	Sire	-0.046235	0.0310228	-1.49035	0.670515
Angus - BrownSwiss	Sire	-0.232406	0.0286992	-8.09799	8.29337e-14
Angus - Holstein_CH	Sire	-0.0720375	0.0287336	-2.50709	0.12191
Angus - Limousin	Sire	-0.0911677	0.0345742	-2.63687	0.0885393
Angus - Simmental	Sire	-0.142331	0.0308948	-4.60695	5.99473e-05
Braunvieh - BrownSwiss	Sire	-0.186171	0.0143844	-12.9425	0
Braunvieh - Holstein_CH	Sire	-0.0258025	0.0144529	-1.78529	0.475277
Braunvieh - Limousin	Sire	-0.0449327	0.024055	-1.86791	0.422102
Braunvieh - Simmental	Sire	-0.0960956	0.0183781	-5.2288	2.54048e-06
BrownSwiss - Holstein_CH	Sire	0.160368	0.00837334	19.1523	0
BrownSwiss - Limousin	Sire	0.141238	0.0209731	6.73424	2.47145e-10
BrownSwiss - Simmental	Sire	0.0900752	0.0141061	6.38554	2.5602e-09
Holstein_CH - Limousin	Sire	-0.0191302	0.0210201	-0.91009	0.944086
Holstein_CH - Simmental	Sire	-0.0702931	0.0141759	-4.95863	1.05212e-05
Limousin - Simmental	Sire	-0.0511629	0.0238897	-2.14163	0.265818

## Sheet: Heritability
Breed	Parent	Trait	Heritability	SE	RLRT	p.value	Note
BrownSwiss	Sire	nco	0.1133	0.0157	722.24	0
BrownSwiss	Sire	shuff	0.0368	0.0063	344.844	0
Holstein_CH	Sire	nco	0.0645	0.0106	369.42	0
Holstein_CH	Sire	shuff	0.015	0.0031	155.236	0
Angus	Sire	nco	0.1053	0.0435	10.564	0.000576557
Angus	Sire	shuff	0.0003	0.0064	0.002	0.482165
Limousin	Sire	nco	0.1396	0.0315	93.222	0
Limousin	Sire	shuff	0.0193	0.0088	10.254	0.000681943
Simmental	Sire	nco	0.2058	0.0512	164.666	0
Simmental	Sire	shuff	0.0221	0.0089	33.472	3.61487e-09
Braunvieh	Sire	nco	0.1358	0.0308	188.676	0
Braunvieh	Sire	shuff	0.0312	0.009	81.268	0
BrownSwiss	Dam	nco	0.0685	0.0309	6.58	0.00515654
BrownSwiss	Dam	shuff	0.0285	0.024	1.49	0.111108
Holstein_CH	Dam	nco	0.1371	0.0258	58.4	1.07137e-14
Holstein_CH	Dam	shuff	0.0591	0.02	14.054	8.88178e-05
Angus	Dam	nco	0.1267	0.1475	0.498	0.24019
Angus	Dam	shuff	0	0	0	1	SE of heritability was not estimable
Limousin	Dam	nco	0	0	0	1	SE of heritability was not estimable
Limousin	Dam	shuff	0.0623	0.1195	0.0456	0.415452
Simmental	Dam	nco	0.4953	0.163	19.258	5.70954e-06
Simmental	Dam	shuff	0.4451	0.1626	14.722	6.2292e-05
Braunvieh	Dam	nco	0.134	0.0343	28.22	5.414e-08
Braunvieh	Dam	shuff	0.0702	0.0277	8.976	0.00136774

## Sheet: Cross-sex correlation
Breed	Trait	Correlation	Note
BrownSwiss	nco	0.5676
BrownSwiss	shuff	0.7243
Holstein_CH	nco	0.4614
Holstein_CH	shuff	0.585
Angus	nco	0.9451	REML did not converge
Angus	shuff	0.8008	REML did not converge
Limousin	nco	0.8319
Limousin	shuff	0.6028	REML did not converge
Simmental	nco	0.9967	REML did not converge
Simmental	shuff	0.6898	REML did not converge
Braunvieh	nco	0.3153
Braunvieh	shuff	0.127
