# Supplementary material for: A comparative study on recombination activity in cattle
Source: Genet Sel Evol. 2026 Apr 6;58:24. doi: 10.1186/s12711-026-01041-0 (PMC13067647; doi:10.1186/s12711-026-01041-0)
Supplement: Supplementary file 4 — Supplementary material 4. XLSX file containing information about SNPs associated with autosomal crossover count (nco) or intra-chromosomal allelic shuffling (shuff) (p<10-4) [file 12711_2026_1041_MOESM4_ESM.xlsx]

## Sheet: Sheet1
Chr	SNP	bp	Breeds	Parent	trait	frq	size	var.exp	p.value	p.adjusted	NearestGene	Begin.x	End.x	RecombinationGene	Begin.y	End.y
1	ARS-BFGL-NGS-2027	113330321	Limousin	Sire	nco	0.1138	-1.483	0.443595	1.89027e-05	0.633	DHX36	113326616	113374141
1	BTB-00053769	120398043	Simmental	Dam	shuff	0.02652	-1.573	0.127758	5.33179e-05	0.167	LOC786256	120344152	120345993
1	BovineHD0100044781	151962413	Braunvieh	Dam	nco	0.3906	0.7499	0.267714	7.9878e-05	0.407	COL6A5	151780369	151939729
2	BovineHD0200004410	15461158	Simmental	Dam	shuff	0.007576	-3.15	0.149207	9.99263e-06	0.056	LOC132342948	15523480	15534387
2	BovineHD0200009315	31347185	BrownSwiss	Sire	nco	0.262	0.6902	0.18422	8.87829e-05	0.1	SLC38A11	31290079	31350209
2	ARS-BFGL-NGS-24410	65748897	Braunvieh	Dam	nco	0.008111	-5.027	0.406617	1.76593e-06	0.09	ACTR3	65522586	65569993
2	ARS-BFGL-NGS-24410	65748897	Braunvieh	Dam	shuff	0.008111	-1.156	0.0215022	8.97495e-07	0.046	ACTR3	65522586	65569993
2	ARS-BFGL-NGS-1934	71907333	Angus	Sire	nco	0.01077	-7.734	1.27453	4.56276e-05	0.232	EPB41L5	71750112	71920444
2	ARS-BFGL-NGS-110186	130850299	Simmental	Sire	nco	0.235	-1.324	0.630283	8.83143e-05	0.737	LOC789612	130852073	130855684
2	ARS-BFGL-NGS-27023	134151057	Simmental	Sire	nco	0.009669	-7.838	1.17653	4.79599e-05	0.737	KLHDC7A	134177963	134190695
2	ARS-BFGL-NGS-27023	134151057	Simmental	Sire	shuff	0.009669	-2.293	0.100693	1.83205e-06	0.031	KLHDC7A	134177963	134190695
3	BovineHD0300000372	1355590	Braunvieh	Dam	shuff	0.304	0.178	0.0134077	6.67858e-05	0.406	POU2F1	1269627	1482009
3	ARS-BFGL-NGS-115806	5497852	BrownSwiss	Sire	nco	0.3141	0.6334	0.172868	2.86904e-05	0.046	LOC107132013	5493858	5494079
3	BTB-00121290	5973344	Angus	Sire	nco	0.01274	6.903	1.19869	5.35368e-06	0.073	NUF2	5960371	5998688
3	BovineHD0300003829	11479692	Simmental	Sire	shuff	0.1284	-0.2827	0.0178881	9.06187e-05	0.284	OR10R3E	11477966	11478901
3	BovineHD0300015904	52496132	Simmental	Sire	shuff	0.0765	-0.442	0.0276041	9.98957e-05	0.294	BARHL2	52532079	52536695	HFM1	51980882	52089744
3	Hapmap50565-BTA-111099	62278399	BrownSwiss	Sire	shuff	0.4316	-0.1426	0.00997711	4.63871e-05	0.123	ADGRL2	62437260	63147752
3	ARS-BFGL-NGS-24905	65055391	Braunvieh	Sire	nco	0.1479	1.286	0.416841	3.44731e-05	0.33	LOC784791	65031923	65033073
3	ARS-BFGL-NGS-44279	66547989	Holstein-CH	Dam	shuff	0.03314	0.3441	0.00758779	3.22026e-05	0.94	GIPC2	66537924	66637526
3	Hapmap43909-BTA-68300	67218474	Angus	Sire	nco	0.01538	-6.019	1.09725	4.28085e-05	0.232	AK5	67098539	67357670
3	ARS-BFGL-NGS-16740	75048315	Simmental	Sire	shuff	0.00554	-2.798	0.0862626	1.01504e-05	0.085	LRRC7	75030909	75644675
3	Hapmap44396-BTA-68407	77409935	Holstein-CH	Dam	nco	0.03125	1.663	0.167447	9.79859e-05	0.562	LOC132345010	77399458	77400520
3	ARS-BFGL-NGS-114817	109028520	Braunvieh	Dam	nco	0.4319	0.8041	0.317291	5.19216e-05	0.365	GRIK3	108832825	109076297
4	BTA-09461-rs29025622	118289670	Angus	Sire	nco	0.03596	4.223	1.23648	3.17425e-05	0.215	LMBR1	118163990	118296911
5	BTA-73240-no-rs	36790030	BrownSwiss	Dam	nco	0.0197	2.558	0.25273	6.45234e-05	0.536	TRNAW-CCA	36753856	36753928
5	BovineHD0500010731	37429685	BrownSwiss	Dam	nco	0.03145	2.647	0.426855	7.98759e-07	0.04	LOC786089	37220335	37390772
5	BovineHD0500025690	90058869	BrownSwiss	Sire	nco	0.2372	0.6801	0.167379	9.63295e-05	0.106	LOC112446619	90289931	90290122
5	ARS-BFGL-NGS-67983	104205276	Simmental	Dam	shuff	0.01145	-2.482	0.139456	3.13089e-05	0.121	VWF	104221137	104345683
6	BovineHD0600001296	4956023	Holstein-CH	Dam	shuff	0.1275	-0.1827	0.00742647	5.4627e-05	0.94	PRDM5	4526675	4781985
6	BTB-01785636	19021424	Limousin	Sire	nco	0.3315	0.9522	0.401857	2.84546e-05	0.633	TBCK	18865273	19074235
6	BovineHD0600008733	29730113	Braunvieh	Sire	nco	0.2553	-1.058	0.425631	3.89654e-05	0.33	BMPR1B	29371365	29820421
6	Hapmap43180-BTA-121726	29785178	Braunvieh	Sire	nco	0.2576	-1.058	0.428139	3.65972e-05	0.33	BMPR1B	29371365	29820421
6	BovineHD0600018804	66399407	Angus	Sire	nco	0.02381	4.654	1.00688	3.13265e-06	0.064	CORIN	66272531	66581941
6	ARS-BFGL-NGS-103739	108988413	BrownSwiss	Sire	nco	0.2983	-0.6283	0.16526	8.60567e-05	0.099	LOC107132585	109029040	109029760
6	ARS-BFGL-NGS-24944	109552273	BrownSwiss	Sire	nco	0.2335	-0.7224	0.186803	4.43313e-05	0.065	LOC112447126	109447167	109492907
6	BovineHD0600032475	109683940	BrownSwiss	Sire	nco	0.2084	-0.7464	0.183813	4.23354e-05	0.064	LOC112447126	109447167	109492907
6	ARS-BFGL-NGS-119508	110045492	BrownSwiss	Sire	nco	0.1525	-0.8899	0.204702	6.47085e-06	0.013	LOC132345550	110079673	110106954
6	ARS-BFGL-NGS-119508	110045492	BrownSwiss	Sire	shuff	0.1525	-0.201	0.0104432	6.93615e-06	0.035	LOC132345550	110079673	110106954
6	BovineHD0600032879	111043273	BrownSwiss	Sire	nco	0.1545	-0.899	0.21115	5.73795e-06	0.012	CD38	110986595	111054453
6	BovineHD0600032879	111043273	BrownSwiss	Sire	shuff	0.1545	-0.18	0.00846481	4.97507e-05	0.123	CD38	110986595	111054453
6	BovineHD0600033010	111363016	BrownSwiss	Sire	nco	0.4611	-0.7533	0.282013	1.78562e-07	0.001	TAPT1	111364498	111426698
6	BovineHD0600033010	111363016	BrownSwiss	Sire	shuff	0.4611	-0.1465	0.0106662	7.13124e-06	0.035	TAPT1	111364498	111426698
6	ARS-BFGL-NGS-114177	111758758	BrownSwiss	Sire	nco	0.3018	-0.7646	0.246376	1.68681e-06	0.005	LDB2	111698867	112153622
6	ARS-BFGL-NGS-114177	111758758	BrownSwiss	Sire	shuff	0.3018	-0.1557	0.0102166	1.50055e-05	0.057	LDB2	111698867	112153622
6	ARS-BFGL-NGS-113460	111880060	BrownSwiss	Sire	nco	0.2755	0.6801	0.184644	5.26815e-05	0.069	LDB2	111698867	112153622
6	BovineHD0600033201	111882858	BrownSwiss	Sire	nco	0.2768	0.7018	0.197188	3.61715e-05	0.056	LDB2	111698867	112153622
6	BovineHD0600033436	112677758	BrownSwiss	Sire	nco	0.2889	0.8887	0.324503	2.95673e-08	0	LOC112447222	112486728	112486834
6	BovineHD0600033436	112677758	BrownSwiss	Sire	shuff	0.2889	0.1535	0.00968111	2.36317e-05	0.078	LOC112447222	112486728	112486834
6	BovineHD0600033604	113114380	BrownSwiss	Sire	nco	0.1457	-0.8638	0.185749	1.97422e-05	0.034	LOC528518	113103692	113156509
6	BovineHD0600033604	113114380	BrownSwiss	Sire	shuff	0.1457	-0.2079	0.0107599	3.10837e-06	0.023	LOC528518	113103692	113156509
6	ARS-BFGL-NGS-17985	113197600	BrownSwiss	Sire	nco	0.05389	-1.379	0.193914	1.67745e-05	0.03	BLOC1S4	113216655	113218144
6	BovineHD0600033671	113356083	Holstein-CH	Sire	nco	0.3219	0.6895	0.207545	1.76057e-05	0.061	KIAA0232	113292077	113374674
6	BovineHD0600033683	113408728	Holstein-CH	Sire	nco	0.1365	1.073	0.271409	1.91172e-06	0.025	TBC1D14	113396087	113504807
6	Hapmap47409-BTA-78156	113707684	BrownSwiss	Sire	nco	0.279	0.6816	0.186908	4.76578e-05	0.066	SORCS2	113628473	114123632
6	ARS-BFGL-NGS-103184	113736661	Braunvieh	Dam	nco	0.1892	1.117	0.382799	5.04498e-06	0.129	SORCS2	113628473	114123632
6	ARS-BFGL-NGS-23251	113950763	Braunvieh	Dam	shuff	0.2784	0.1906	0.0145963	2.98862e-05	0.305	SORCS2	113628473	114123632
6	ARS-BFGL-NGS-94720	113986362	Braunvieh	Dam	shuff	0.2917	0.1753	0.0126984	9.21709e-05	0.406	SORCS2	113628473	114123632
6	BovineHD0600033968	114055105	BrownSwiss	Sire	nco	0.4622	0.7194	0.257289	2.57675e-06	0.007	SORCS2	113628473	114123632
6	BovineHD0600034190	114535747	BrownSwiss	Sire	nco	0.4801	0.7262	0.263266	8.80049e-07	0.003	SH3TC1	114489932	114552095
6	BovineHD0600034190	114535747	BrownSwiss	Sire	shuff	0.4801	0.1479	0.0109199	9.21652e-06	0.038	SH3TC1	114489932	114552095
6	BovineHD0600034214	114580761	BrownSwiss	Sire	nco	0.4639	-0.7428	0.274438	4.34784e-07	0.002	HTRA3	114583612	114613169
6	BovineHD0600034214	114580761	BrownSwiss	Sire	shuff	0.4639	-0.1318	0.00864034	7.4472e-05	0.148	HTRA3	114583612	114613169
6	BovineHD0600034223	114605025	BrownSwiss	Sire	nco	0.4815	0.8185	0.334513	2.1622e-08	0	HTRA3	114583612	114613169
6	BovineHD0600034223	114605025	BrownSwiss	Sire	shuff	0.4815	0.1516	0.0114755	4.86806e-06	0.03	HTRA3	114583612	114613169
6	BovineHD0600030172	115404142	BrownSwiss	Sire	nco	0.31	-0.9062	0.351309	6.28567e-09	0	DOK7	115390107	115424457
6	BovineHD0600030172	115404142	BrownSwiss	Sire	shuff	0.31	-0.1653	0.0116892	3.19839e-06	0.023	DOK7	115390107	115424457
6	ARS-BFGL-NGS-35366	115559907	Braunvieh	Sire	shuff	0.09953	0.3254	0.0189797	1.61625e-05	0.68	RGS12	115446187	115561110
6	BTB-01544044	115670310	BrownSwiss	Sire	nco	0.2473	-0.7022	0.183568	2.58429e-05	0.043	HTT	115600431	115724146
6	ARS-BFGL-NGS-98699	115804547	BrownSwiss	Sire	nco	0.2708	1.03	0.418986	4.85983e-10	0	NOP14	115790505	115805615
6	ARS-BFGL-NGS-98699	115804547	BrownSwiss	Sire	shuff	0.2708	0.1857	0.0136191	5.34491e-07	0.009	NOP14	115790505	115805615
6	BovineHD0600030422	115840395	BrownSwiss	Sire	nco	0.3228	0.8133	0.289189	2.78102e-07	0.001	ADD1	115811544	115902684
6	BovineHD0600030422	115840395	BrownSwiss	Sire	shuff	0.3228	0.144	0.00906579	4.91213e-05	0.123	ADD1	115811544	115902684
6	ARS-BFGL-NGS-18656	115871184	BrownSwiss	Sire	nco	0.3199	0.8155	0.289378	2.62776e-07	0.001	ADD1	115811544	115902684
6	ARS-BFGL-NGS-18656	115871184	BrownSwiss	Sire	shuff	0.3199	0.1414	0.00869993	7.29849e-05	0.148	ADD1	115811544	115902684
6	ARS-BFGL-NGS-8311	116138484	BrownSwiss	Sire	nco	0.1471	-0.8149	0.166629	4.77517e-05	0.066	FAM193A	116020611	116169051
6	ARS-BFGL-NGS-8311	116138484	BrownSwiss	Sire	shuff	0.1471	-0.1836	0.00845836	4.33075e-05	0.123	FAM193A	116020611	116169051
6	BovineHD0600030563	116350271	BrownSwiss	Sire	nco	0.3545	-0.6761	0.209201	1.14708e-05	0.022	ZFYVE28	116266069	116364262
6	BovineHD0600030563	116350271	Holstein-CH	Sire	nco	0.4629	0.6951	0.240252	1.89584e-06	0.025	ZFYVE28	116266069	116364262
6	BovineHD0600030589	116469695	BrownSwiss	Sire	nco	0.3934	0.7837	0.293134	7.96992e-08	0	POLN	116437391	116589436
6	BovineHD0600030589	116469695	BrownSwiss	Sire	shuff	0.3934	0.1473	0.0103555	7.80699e-06	0.035	POLN	116437391	116589436
6	ARS-BFGL-NGS-53620	116669816	BrownSwiss	Sire	nco	0.452	-0.838	0.347886	6.19625e-09	0	NSD2	116640560	116720027
6	ARS-BFGL-NGS-53620	116669816	BrownSwiss	Sire	shuff	0.452	-0.1679	0.0139653	2.03039e-07	0.006	NSD2	116640560	116720027
6	ARS-BFGL-NGS-112242	117124190	Holstein-CH	Sire	nco	0.2306	0.7673	0.208916	1.49018e-05	0.061	MAEA	117125130	117152555	RNF212	117300159	117324839
6	ARS-BFGL-NGS-77166	117198612	BrownSwiss	Sire	nco	0.4155	-0.637	0.19709	1.35461e-05	0.025	CTBP1	117201642	117225831	RNF212	117300159	117324839
6	BTB-00284077	117271685	BrownSwiss	Sire	nco	0.3361	0.7712	0.265421	5.05788e-07	0.002	LOC100848288	117268650	117297869	RNF212	117300159	117324839
6	BovineHD0600030751	117386983	BrownSwiss	Sire	shuff	0.3063	0.168	0.0119941	2.3535e-06	0.023	IDUA	117373048	117388452	GAK	117431903	117479764
6	BovineHD0600030751	117386983	BrownSwiss	Sire	nco	0.3063	0.9475	0.381511	1.37667e-09	0	IDUA	117373048	117388452	GAK	117431903	117479764
6	BovineHD0600030751	117386983	Simmental	Sire	nco	0.1305	1.658	0.623849	8.63275e-05	0.737	IDUA	117373048	117388452	GAK	117431903	117479764
6	ARS-BFGL-NGS-110507	117390034	Holstein-CH	Sire	nco	0.219	0.7381	0.186361	6.73605e-05	0.138	SLC26A1	117382983	117393347	GAK	117431903	117479764
6	ARS-BFGL-NGS-41382	117445935	BrownSwiss	Sire	nco	0.4093	0.7793	0.293662	2.91246e-08	0	GAK	117431903	117479764	GAK	117431903	117479764
6	ARS-BFGL-NGS-41382	117445935	BrownSwiss	Sire	shuff	0.4093	0.1286	0.00799688	6.04035e-05	0.136	GAK	117431903	117479764	GAK	117431903	117479764
6	BovineHD0600030678	117661217	BrownSwiss	Sire	nco	0.2386	-0.786	0.22447	4.58154e-06	0.011	PDE6B	117653872	117685792	PCGF3	117551690	117594127
6	BovineHD0600030678	117661217	BrownSwiss	Sire	shuff	0.2386	-0.1855	0.0125026	2.13078e-06	0.023	PDE6B	117653872	117685792	PCGF3	117551690	117594127
6	ARS-BFGL-NGS-41285	117744633	BrownSwiss	Sire	nco	0.07297	-1.411	0.269353	1.73286e-07	0.001	PIGG	117731350	117771814	PCGF3	117551690	117594127
6	ARS-BFGL-NGS-41285	117744633	BrownSwiss	Sire	shuff	0.07297	-0.3118	0.0131529	2.38482e-07	0.006	PIGG	117731350	117771814	PCGF3	117551690	117594127
7	BovineHD0700008093	27403950	Braunvieh	Dam	nco	0.4552	0.774	0.297133	3.32281e-05	0.365	GRAMD2B	27358034	27477482
7	BovineHD4100006080	54870399	Braunvieh	Dam	nco	0.254	-0.9067	0.311551	4.11619e-05	0.365	LOC107132648	55204992	55207245
7	BovineHD0700017166	57933663	Braunvieh	Dam	nco	0.3424	-0.8185	0.301691	5.71959e-05	0.365	PPP2R2B	57796200	58305681
7	Hapmap52177-rs29018251	96314484	Holstein-CH	Dam	shuff	0.02145	-0.4203	0.00741582	5.05569e-05	0.94	ERAP2	96304261	96357081
8	BTB-01098922	19177257	BrownSwiss	Sire	nco	0.08748	1.181	0.22268	5.3823e-06	0.012	LOC132346040	19059648	19166938
8	BTB-01098922	19177257	BrownSwiss	Sire	shuff	0.08748	0.2315	0.00855624	5.34194e-05	0.126	LOC132346040	19059648	19166938
8	BovineHD0800028193	93659359	Simmental	Dam	shuff	0.02672	-1.566	0.127552	6.03929e-05	0.168	SMC2	93705318	93756197
8	ARS-BFGL-NGS-20859	106212293	Braunvieh	Dam	shuff	0.1665	-0.219	0.0133118	9.71946e-05	0.406	ASTN2	105642663	106690578
9	BovineHD0900002641	10389078	Braunvieh	Dam	shuff	0.05566	0.3518	0.0130105	9.12315e-05	0.406	OGFRL1	10397772	10419397
9	BovineHD0900002652	10419688	Braunvieh	Dam	shuff	0.05571	0.3538	0.01317	8.31807e-05	0.406	OGFRL1	10397772	10419397
9	Hapmap50274-BTA-18417	17595872	Simmental	Dam	shuff	0.3529	-0.6245	0.178122	3.0984e-05	0.121	MEI4	17337638	17596503
9	BovineHD0900009234	33193310	Braunvieh	Sire	shuff	0.2945	0.2093	0.0182033	4.66143e-05	0.68	GOPC	33189369	33229414
9	BovineHD0900022488	79987104	Braunvieh	Sire	nco	0.171	-1.282	0.465969	1.78275e-05	0.302	TRNAC-GCA	80011857	80011928
9	BTB-01528609	89577563	Simmental	Sire	shuff	0.01096	-1.231	0.0328527	4.09654e-05	0.205	SYNE1	89115400	89618705
10	ARS-BFGL-NGS-113571	5324827	Braunvieh	Dam	nco	0.08905	1.295	0.272081	4.94336e-05	0.365	CPLX2	5274071	5365262
10	BovineHD1000006073	18289105	Simmental	Dam	nco	0.01136	-10.99	2.71295	7.43906e-05	0.361	THSD4	17951096	18628841
10	BovineHD1000006073	18289105	Simmental	Dam	shuff	0.01136	-2.665	0.159529	8.66782e-07	0.006	THSD4	17951096	18628841
10	BovineHD1000006295	19265232	Holstein-CH	Sire	nco	0.3935	0.6447	0.198391	8.62592e-05	0.153	LOC132346341	19215627	19291892
10	ARS-BFGL-NGS-53772	19291740	Holstein-CH	Sire	nco	0.3949	0.6402	0.195873	8.07651e-05	0.15	LOC132346341	19215627	19291892
10	ARS-BFGL-NGS-79056	20197667	Holstein-CH	Sire	nco	0.236	0.8184	0.241528	1.77424e-05	0.061	REC114	20189746	20373356	REC114	20189746	20373356
10	ARS-BFGL-NGS-89500	20284816	Holstein-CH	Sire	nco	0.3554	0.6586	0.198738	9.01884e-05	0.154	REC114	20189746	20373356	REC114	20189746	20373356
10	ARS-BFGL-NGS-74184	20370455	Holstein-CH	Sire	nco	0.3221	0.73	0.232719	2.26732e-05	0.069	REC114	20189746	20373356	REC114	20189746	20373356
10	BovineHD1000006966	21604479	Holstein-CH	Dam	nco	0.2752	0.7715	0.237448	5.36185e-05	0.444	BCL2L2	21596691	21606907	REC8; RNF212B	20976592	21659755
10	BovineHD1000006966	21604479	Holstein-CH	Sire	nco	0.2726	0.801	0.254445	1.55755e-05	0.061	BCL2L2	21596691	21606907	REC8; RNF212B	20976592	21659755
10	BovineHD1000006966	21604479	Holstein-CH	Sire	shuff	0.2726	0.1622	0.0104335	4.696e-05	0.98	BCL2L2	21596691	21606907	REC8; RNF212B	20976592	21659755
10	Hapmap47676-BTA-61231	21768228	Holstein-CH	Dam	nco	0.1754	0.9717	0.273129	2.55214e-05	0.329	ACIN1	21762224	21800707	REC8; RNF212B	20976592	21659755
10	BTA-61235-no-rs	21862277	BrownSwiss	Sire	nco	0.1717	-0.9318	0.246964	5.03862e-06	0.012	LOC132346347	21853994	21862264	REC8; RNF212B	20976592	21659755
10	BTA-61235-no-rs	21862277	BrownSwiss	Sire	shuff	0.1717	-0.1877	0.0100211	4.09885e-05	0.123	LOC132346347	21853994	21862264	REC8; RNF212B	20976592	21659755
10	ARS-BFGL-NGS-19822	22284939	Holstein-CH	Dam	nco	0.3838	0.7451	0.262595	1.36337e-05	0.329	LOC100336282	22263115	23352969
10	ARS-BFGL-NGS-112477	22494170	BrownSwiss	Sire	nco	0.1806	-1.014	0.304312	4.30762e-07	0.002	LOC100336282	22263115	23352969
10	ARS-BFGL-NGS-112477	22494170	BrownSwiss	Sire	shuff	0.1806	-0.1919	0.0108992	2.12611e-05	0.075	LOC100336282	22263115	23352969
10	ARS-BFGL-NGS-96824	25651778	Holstein-CH	Sire	nco	0.3793	-0.8631	0.350765	3.09032e-08	0.002	SALL2	25641299	25655396
10	BovineHD1000008402	25822646	Holstein-CH	Sire	nco	0.4427	0.6395	0.201795	5.06519e-05	0.113	RPGRIP1	25807379	25869097
10	BovineHD1000008431	25887913	Holstein-CH	Sire	nco	0.4725	-0.698	0.242865	4.26248e-06	0.044	HNRNPC	25880966	25925728
10	ARS-BFGL-NGS-101502	26085641	Holstein-CH	Sire	nco	0.3785	-0.7895	0.293252	6.74611e-07	0.017	NDRG2	26078548	26087334
10	BovineHD1000008512	26095424	Holstein-CH	Sire	nco	0.4618	0.637	0.2017	8.16877e-05	0.15	SLC39A2	26094678	26118889
10	BovineHD1000008535	26201914	Holstein-CH	Sire	nco	0.4737	0.6492	0.210147	4.25247e-05	0.104	LOC517093	26200393	26202039
10	BovineHD1000008541	26227127	Holstein-CH	Sire	nco	0.4382	0.657	0.212527	2.2756e-05	0.069	LOC280930	26223844	26225388
10	Hapmap47352-BTA-62263	26399008	Holstein-CH	Sire	nco	0.485	0.6844	0.233991	5.42848e-06	0.046	RNASE4	26391241	26412980
10	BTB-01643848	26552368	Holstein-CH	Sire	nco	0.4694	0.6633	0.21916	1.08981e-05	0.061	LOC112448429	26547805	26558348
10	Hapmap41751-BTA-110011	26604915	BrownSwiss	Sire	nco	0.1634	-0.9461	0.244723	7.62676e-06	0.015	RNASE10	26592771	26636266
10	Hapmap41751-BTA-110011	26604915	BrownSwiss	Sire	shuff	0.1634	-0.1854	0.00939765	8.53713e-05	0.163	RNASE10	26592771	26636266
10	ARS-BFGL-NGS-29569	26892378	Holstein-CH	Dam	nco	0.2036	0.8899	0.256816	6.01624e-05	0.444	OR11H5P	26894566	26895507
10	ARS-BFGL-NGS-18790	27084475	Holstein-CH	Sire	nco	0.5	0.6651	0.221179	9.25006e-06	0.061	OR11G11	27081487	27082455
10	BovineHD1000008901	27093643	Holstein-CH	Sire	nco	0.4955	0.6613	0.218641	1.32225e-05	0.061	OR11H12	27099127	27100182
10	ARS-BFGL-NGS-106888	27127721	Holstein-CH	Sire	nco	0.4383	-0.6157	0.186657	6.38659e-05	0.137	OR11H25P	27119763	27120722
10	Hapmap57084-ss46526565	86260186	Holstein-CH	Sire	shuff	0.3955	-0.1218	0.00709361	7.66803e-05	0.98	EIF2B2	86259540	86266555	MLH3	86274844	86301760
10	Hapmap57084-ss46526565	86260186	Holstein-CH	Sire	nco	0.3955	-0.6409	0.196405	1.50824e-05	0.061	EIF2B2	86259540	86266555	MLH3	86274844	86301760
10	BTB-00438922	86284751	Holstein-CH	Sire	nco	0.3925	-0.6416	0.196311	1.5159e-05	0.061	MLH3	86274844	86301760	MLH3	86274844	86301760
10	BTB-00438922	86284751	Holstein-CH	Sire	shuff	0.3925	-0.1217	0.00706313	8.0262e-05	0.98	MLH3	86274844	86301760	MLH3	86274844	86301760
10	BovineHD1000024693	86286544	Holstein-CH	Sire	nco	0.3975	-0.5908	0.167188	8.01587e-05	0.15	MLH3	86274844	86301760	MLH3	86274844	86301760
10	BTA-78285-no-rs	86322591	Holstein-CH	Sire	nco	0.4702	0.6305	0.198059	2.7294e-05	0.077	ZC2HC1C	86318528	86327797	NEK9	86332450	86367622
10	BTB-01901596	98151248	BrownSwiss	Dam	nco	0.006673	5.591	0.414402	1.44132e-05	0.243	LOC785091	98111638	98112548
10	ARS-BFGL-NGS-34142	99460461	Simmental	Dam	shuff	0.01515	-2.403	0.172314	3.3051e-07	0.003	GALC	99666826	99724543
11	BovineHD1100026889	92513690	Simmental	Dam	nco	0.1629	-3.382	3.11943	2.43039e-05	0.174	DAB2IP	92474713	92688338
12	BTB-01114017	3939056	Simmental	Dam	nco	0.04924	-5.545	2.87887	1.50026e-05	0.125	LOC132346735	3992055	3997584
12	BTB-01114017	3939056	Simmental	Dam	shuff	0.04924	-1.3	0.158236	2.22741e-07	0.002	LOC132346735	3992055	3997584
12	BTB-01114131	4017888	Simmental	Dam	nco	0.04924	-5.545	2.87887	1.50026e-05	0.125	LOC132346734	4003098	4045239
12	BTB-01114131	4017888	Simmental	Dam	shuff	0.04924	-1.3	0.158236	2.22741e-07	0.002	LOC132346734	4003098	4045239
12	BTB-00495782	51487770	Angus	Sire	nco	0.2988	-1.615	1.09294	9.93402e-06	0.101	LOC101902043	51811492	51829612
12	ARS-BFGL-NGS-113366	78577324	BrownSwiss	Dam	nco	0.02756	-2.528	0.342552	7.51762e-05	0.536	FGF14	78127373	78765008
13	ARS-BFGL-NGS-23316	76961772	Angus	Sire	nco	0.03686	3.465	0.852474	9.73115e-05	0.296	PREX1	76840614	77021765
14	ARS-BFGL-BAC-10375	5587750	Angus	Sire	nco	0.03662	4.446	1.39471	2.37306e-06	0.064	TRNAG-ACC	5450377	5450448
14	BovineHD1400012061	40216259	Simmental	Dam	shuff	0.3144	0.5554	0.132983	7.99325e-05	0.191	PEX2	40176054	40191397
14	BovineHD1400012067	40235461	Simmental	Dam	nco	0.2803	2.851	3.27944	7.521e-05	0.361	PEX2	40176054	40191397
14	BovineHD1400012067	40235461	Simmental	Dam	shuff	0.2803	0.5802	0.135819	5.66444e-05	0.167	PEX2	40176054	40191397
14	ARS-BFGL-NGS-1808	80203207	Holstein-CH	Dam	nco	0.4442	-0.6643	0.217899	5.27235e-05	0.444	LOC132342234	80013881	80046865
15	ARS-BFGL-NGS-27072	24475807	Simmental	Sire	shuff	0.03689	-0.7896	0.0443026	3.49679e-06	0.044	HTR3B	24446957	24482752
15	ARS-BFGL-NGS-25528	26735731	Angus	Sire	nco	0.1146	2.262	1.03834	7.98366e-05	0.296	LOC112441716	26906471	26906561
15	ARS-BFGL-NGS-12066	26863222	Braunvieh	Dam	shuff	0.4447	-0.1673	0.0138235	7.32746e-05	0.406	LOC112441716	26906471	26906561
15	ARS-BFGL-NGS-111146	62511268	BrownSwiss	Dam	nco	0.1578	-1.129	0.338797	3.14122e-05	0.313	ELP4	62296511	62553953
15	ARS-BFGL-NGS-59477	64582930	BrownSwiss	Sire	nco	0.01799	-2.072	0.15169	6.5014e-05	0.08	LOC101907670	64656196	64661753
15	BovineHD1500021362	73009609	Simmental	Dam	shuff	0.04924	-1.07	0.107198	4.08249e-05	0.136	LOC112441587	72605972	72609054
15	BTB-01920239	78411337	Angus	Sire	nco	0.1231	-2.394	1.23733	3.09479e-05	0.215	OR4P7	78403697	78404629
16	ARS-BFGL-NGS-117936	24514522	Simmental	Dam	nco	0.07955	4.746	3.29857	6.28926e-05	0.361	HLX	24350918	24356596
16	BTA-88824-no-rs	25999582	Simmental	Dam	nco	0.08333	4.416	2.97922	7.93414e-05	0.361	TRNAT-UGU	26005834	26005906
16	BTB-00651646	56027426	Simmental	Sire	shuff	0.1079	-0.3956	0.0301285	6.11027e-05	0.235	RABGAP1L	56060506	56224347
16	BovineHD1600017107	59498662	Braunvieh	Dam	shuff	0.03333	-0.4547	0.0133227	2.42238e-05	0.305	RASAL2	59486782	59884533
16	ARS-BFGL-NGS-64329	71977141	Simmental	Dam	nco	0.003817	-19.66	2.9394	8.30994e-06	0.104	RD3	71957090	71973782
16	ARS-BFGL-NGS-64329	71977141	Simmental	Dam	shuff	0.003817	-4.532	0.156196	1.231e-07	0.002	RD3	71957090	71973782
17	BovineHD1700002206	7696529	Braunvieh	Dam	shuff	0.2564	0.1888	0.0135923	4.81179e-05	0.406	DCLK2	7566595	7755436
17	BovineHD1700021487	71567415	Simmental	Sire	shuff	0.235	0.2278	0.0186581	3.5026e-05	0.195	UPB1	71515269	71544545
18	ARS-BFGL-BAC-6188	38716861	Holstein-CH	Dam	nco	0.03907	1.609	0.194391	2.49388e-05	0.329	LOC101903067	38524050	38736230
18	ARS-BFGL-NGS-114161	46396888	Braunvieh	Dam	shuff	0.1587	-0.2319	0.0143602	2.73778e-05	0.305	UPK1A	46395892	46405039
18	Hapmap45491-BTA-43726	50833195	Holstein-CH	Sire	nco	0.2354	0.6725	0.1628	4.93806e-05	0.113	CEACAM1	50818011	50837829
18	BTA-22684-no-rs	54011781	Holstein-CH	Sire	nco	0.2064	-0.7662	0.192321	4.1795e-05	0.104	ARHGAP35	53947310	54062542
18	ARS-BFGL-NGS-107108	54054474	Holstein-CH	Sire	nco	0.1438	-0.862	0.182969	2.83291e-05	0.077	ARHGAP35	53947310	54062542
18	ARS-BFGL-NGS-25317	57576120	BrownSwiss	Sire	nco	0.06062	1.299	0.192179	4.53454e-06	0.011	LOC100300478	57564866	57600517
18	ARS-BFGL-NGS-25317	57576120	BrownSwiss	Sire	shuff	0.06062	0.2595	0.00766941	6.30953e-05	0.136	LOC100300478	57564866	57600517
18	ARS-BFGL-NGS-53433	57662151	BrownSwiss	Sire	nco	0.08866	0.935	0.141274	8.25609e-05	0.099	LOC512863	57642171	57662325
19	ARS-BFGL-NGS-88422	27355811	Simmental	Sire	nco	0.4549	1.205	0.720106	2.79143e-05	0.699	LOC132343039	27350162	27351615
19	BovineHD1900013327	47335020	Simmental	Dam	nco	0.2121	3.411	3.88871	6.44291e-06	0.104	LOC132343096	47298528	47379883
19	BovineHD1900013463	47801115	Simmental	Dam	shuff	0.1627	0.6632	0.119836	3.97297e-05	0.136	ACE	47798612	47819230
19	BovineHD1900016228	56746176	Simmental	Dam	nco	0.003788	-19.73	2.93796	7.60713e-06	0.104	MIR2284AA-2	56749268	56749346
19	BovineHD1900016228	56746176	Simmental	Dam	shuff	0.003788	-4.544	0.155836	1.12099e-07	0.002	MIR2284AA-2	56749268	56749346
20	BovineHD2000000272	979914	Simmental	Sire	shuff	0.06612	-0.5128	0.0324751	6.97981e-06	0.07	SLIT3	442969	1201675
20	BovineHD2000000763	2233529	Simmental	Dam	shuff	0.04545	-1.198	0.124531	6.92801e-05	0.183	KCNIP1	2234607	2642349
20	Hapmap47649-BTA-51546	13738970	Braunvieh	Sire	shuff	0.1651	-0.255	0.0179264	5.36146e-05	0.68	NLN	13752964	13853634
20	ARS-BFGL-NGS-114772	33510711	Simmental	Dam	shuff	0.003788	-4.544	0.155836	1.12099e-07	0.002	MROH2B	33441523	33514968
20	ARS-BFGL-NGS-114772	33510711	Simmental	Dam	nco	0.003788	-19.73	2.93796	7.60713e-06	0.104	MROH2B	33441523	33514968
20	BTB-00782435	37240282	BrownSwiss	Sire	nco	0.3105	-0.6524	0.182244	5.29675e-05	0.069	NIPBL	37164880	37370342
20	BTA-13793-rs29018751	37273408	BrownSwiss	Sire	nco	0.31	-0.6352	0.172608	8.38479e-05	0.099	NIPBL	37164880	37370342
20	BovineHD2000013773	49503997	Limousin	Sire	shuff	0.09398	-0.3074	0.016092	4.39644e-05	0.981	LOC101904270	49462002	49462746
21	BovineHD2100001448	6774623	Simmental	Sire	nco	0.03989	-3.236	0.802107	2.70949e-05	0.699	ADAMTS17	6331736	6741921
21	BovineHD2100001448	6774623	Simmental	Sire	shuff	0.03989	-0.7527	0.0433969	1.68311e-06	0.031	ADAMTS17	6331736	6741921
21	BovineHD2100014760	50840416	Angus	Sire	nco	0.1299	2.316	1.21251	5.92061e-05	0.267	LOC132343310	50641432	50742433
22	Hapmap44504-BTA-03111	20242780	BrownSwiss	Dam	nco	0.01887	3.091	0.353774	1.46028e-05	0.243	LOC100138752	20113201	20113697
22	ARS-BFGL-NGS-39255	31071905	BrownSwiss	Dam	nco	0.02569	2.435	0.296817	2.90261e-05	0.313	LOC104976682	30841200	31533368
22	BovineHD2200017718	60156700	Simmental	Sire	shuff	0.06438	-0.5531	0.0368543	1.72664e-05	0.108	LOC132343533	60115127	60117101
23	ARS-BFGL-NGS-59918	2295385	Simmental	Sire	shuff	0.1055	-0.3729	0.0262451	5.51492e-05	0.23	LOC132343590	2479515	2491702
23	BovineHD2300002103	8481395	BrownSwiss	Sire	nco	0.3	0.6612	0.183618	5.83334e-05	0.074	LOC100296311	8480925	8481367
23	ARS-BFGL-NGS-55885	9078841	Angus	Sire	nco	0.04516	3.141	0.850845	9.5455e-05	0.296	TCP11	9066838	9239675
23	ARS-BFGL-NGS-109965	23836949	Simmental	Dam	shuff	0.2538	-0.5799	0.127375	9.42057e-05	0.194	PKHD1	24071283	24512957
23	ARS-BFGL-NGS-4203	25758656	Simmental	Dam	shuff	0.007576	-2.934	0.129446	3.55554e-06	0.022	LOC132343585	25754577	25758092
23	BTA-55853-no-rs	28189617	Braunvieh	Sire	nco	0.3568	-0.9291	0.39621	4.78099e-05	0.347	DDR1	28172747	28186861
23	UA-IFASA-8930	41172105	Simmental	Dam	shuff	0.1818	-0.6049	0.108856	7.45234e-05	0.187	LOC132343647	41063922	41305427
24	BovineHD2400011462	40860354	Braunvieh	Sire	shuff	0.3934	-0.1939	0.0179441	4.85636e-05	0.68	PTPRM	40330021	40995221
24	ARS-BFGL-NGS-13255	49801453	Braunvieh	Sire	shuff	0.4028	0.1802	0.0156224	9.14257e-05	0.794	MYO5B	49490071	49825009
25	Hapmap40932-BTA-27105	52724	Simmental	Sire	shuff	0.1117	-0.3558	0.025122	7.26489e-05	0.243	LOC132343830	34246	40904
25	Hapmap42765-BTA-102002	21429216	Simmental	Dam	shuff	0.02273	-1.692	0.127188	1.70055e-05	0.077	TRNAE-CUC	21449880	21449952
25	ARS-BFGL-NGS-74729	21457163	Simmental	Dam	shuff	0.02273	-1.692	0.127188	1.70055e-05	0.077	TRNAE-CUC	21449880	21449952
25	ARS-BFGL-BAC-45843	30478134	Holstein-CH	Dam	nco	0.03369	2.13	0.295397	4.25948e-07	0.022	AUTS2	29782249	30997929
26	ARS-BFGL-NGS-101647	22679137	Simmental	Sire	nco	0.01253	-5.697	0.803151	6.02137e-05	0.737	ARMH3	22571559	22749348
26	ARS-BFGL-NGS-101647	22679137	Simmental	Sire	shuff	0.01253	-1.531	0.0580037	8.9533e-07	0.031	ARMH3	22571559	22749348
26	BovineHD2600006924	25973398	Braunvieh	Sire	nco	0.137	-1.254	0.37184	9.40987e-05	0.518	SORCS3	25203123	26182512
26	Hapmap44533-BTA-23200	26497209	Simmental	Sire	shuff	0.1311	-0.3696	0.0311219	6.7997e-05	0.243	TRNAA-AGC	26484439	26484510
26	BovineHD2600007115	26508967	Simmental	Sire	shuff	0.1612	-0.3334	0.0300597	5.20743e-05	0.23	TRNAA-AGC	26484439	26484510
26	ARS-BFGL-NGS-112819	36007487	Braunvieh	Sire	nco	0.04096	2.522	0.499709	1.38625e-05	0.302	ATRNL1	35537427	36353044
26	ARS-BFGL-NGS-7574	37114801	Braunvieh	Sire	nco	0.06952	1.707	0.376976	5.74379e-05	0.364	HSPA12A	37068085	37241277
27	ARS-BFGL-NGS-116191	26821155	Limousin	Sire	nco	0.06113	-1.823	0.381472	7.26744e-05	0.824	GSR	26801918	26846927
27	UA-IFASA-1808	32848879	Simmental	Sire	shuff	0.1421	-0.3473	0.0294083	1.65637e-05	0.108	LOC132344064	32713820	32826833
27	ARS-BFGL-NGS-112434	37985676	Holstein-CH	Dam	nco	0.4879	-0.6382	0.20353	9.39325e-05	0.562	LOC132344072	37962050	37974716
28	BovineHD2800002460	8204918	Braunvieh	Dam	nco	0.1177	-1.125	0.262862	7.11349e-05	0.403	B3GALNT2	8187012	8253055
28	BovineHD2800004090	14438130	Braunvieh	Dam	nco	0.4102	0.8305	0.333741	3.50321e-05	0.365	LOC101906006	14311850	14787307
28	BTB-00986484	28421164	Braunvieh	Sire	nco	0.2646	-1.089	0.461529	1.21293e-05	0.302	MICU1	28402870	28618969
29	ARS-BFGL-NGS-114960	35447080	Simmental	Dam	shuff	0.01136	-2.314	0.120274	9.68912e-05	0.194	NTM	34575763	35540401
29	ARS-BFGL-NGS-16036	35513044	Simmental	Dam	shuff	0.01145	-2.321	0.121951	9.17785e-05	0.194	NTM	34575763	35540401
29	BovineHD2900010936	35545793	Simmental	Dam	shuff	0.01136	-2.314	0.120274	9.68912e-05	0.194	NTM	34575763	35540401
29	ARS-BFGL-NGS-17707	45963675	Braunvieh	Dam	shuff	0.1794	-0.2303	0.0156161	1.23765e-05	0.305	PPP6R3	45936805	46062011
